# Supplementary material for: Assessment of Health-Related Quality of Life and Biomarkers in Long COVID: A 12-Month Longitudinal Feasibility Cohort
Source: J Clin Med. 2025 Nov 8;14(22):7931. doi: 10.3390/jcm14227931 (PMC12653226; doi:10.3390/jcm14227931)
Supplement: Supplementary file 1 [file jcm-14-07931-s001.zip]

Archive with 1 entries (1 files):
- jcm-3948056-supplementary.pdf
